# Supplementary material for: Transactional Evaluation of the Influence of Diet Consistency on Transverse Maxillary Deficiency, Plaque Index and Dental Caries in Pediatric Patients: A Cross-Sectional Study
Source: Nutrients. 2025 Mar 11;17(6):982. doi: 10.3390/nu17060982 (PMC11945532; doi:10.3390/nu17060982)
Supplement: Supplementary file 1 [file nutrients-17-00982-s001.zip]

Archive with 1 entries (1 files):
- nutrients-3520113-supplementary.pdf
